# Supplementary material for: Characterization of Streptococcus pyogenes Strains from Tonsillopharyngitis and Scarlet Fever Resurgence, 2023—FIRST Detection of M1UK in Bulgaria
Source: Microorganisms. 2025 Jan 16;13(1):179. doi: 10.3390/microorganisms13010179 (PMC11767604; doi:10.3390/microorganisms13010179)
Supplement: Supplementary file 1 [file microorganisms-13-00179-s001.zip]

Archive with 1 entries (1 files):
- microorganisms-3409491-supplementary.pdf
